# Supplementary material for: Trends and Gaps in Colorectal Cancer Screening Research in the Arab World: A 16-Year Bibliometric Analysis (2007–2023)
Source: Int J Environ Res Public Health. 2025 Feb 12;22(2):264. doi: 10.3390/ijerph22020264 (PMC11855643; doi:10.3390/ijerph22020264)
Supplement: Supplementary file 1 [file ijerph-22-00264-s001.zip]

Archive with 1 entries (1 files):
- ijerph-3411630-supplementary.pdf
